# Supplementary material for: Ablating Tau Reduces Hyperexcitability and Moderates Electroencephalographic Slowing in Transgenic Mice Expressing A53T Human α-Synuclein
Source: Front Neurol. 2020 Jun 19;11:563. doi: 10.3389/fneur.2020.00563 (PMC7316964; doi:10.3389/fneur.2020.00563)
Supplement: Supplementary file 1 [file Table_1.XLSX]

## Sheet: Sheet1
Supplementary Table 1. Age and sex distribution of different genotypes in different age groups.
Analysis	Genotype	Age group	Number of mice	Males	Females	Mean age (months)	Age SD (months)
Epileptiform event detection	NTG	3-4 months	10	5	5	3.34356	0.166236
		6-7 months	9	5	4	6.40731	0.16227
		9-10 months	12	7	5	9.74795	0.614188
	mTau-/-	3-4 months	10	4	6	3.72164	0.335206
		6-7 months	8	4	4	6.36986	0.271535
		9-10 months	12	6	6	9.64384	0.503958
	A53T	3-4 months	11	7	4	3.58954	0.314594
		6-7 months	10	6	4	6.50959	0.325463
		9-10 months	9	6	3	9.40274	0.373408
	A53T/mTau-/-	3-4 months	10	4	6	3.61644	0.358475
		6-7 months	10	6	4	6.79562	0.623994
		9-10 months	8	5	3	9.66164	0.242511
Spectral analysis	NTG	3-4 months	10	5	5	3.34356	0.166236
		6-7 months	9	5	4	6.40731	0.16227
		9-10 months	10	6	4	9.75452	0.6784
	mTau-/-	3-4 months	10	4	6	3.72164	0.335206
		6-7 months	8	4	4	6.36986	0.271535
		9-10 months	11	5	6	9.68966	0.501645
	A53T	3-4 months	9	6	3	3.5105	0.279828
		6-7 months	9	6	3	6.46685	0.329515
		9-10 months	9	6	3	9.40274	0.373408
	A53T/mTau-/-	3-4 months	9	4	5	3.60183	0.377048
		6-7 months	10	6	4	6.79562	0.623994
		9-10 months	9	5	4	9.70594	0.2629
Sleep analysis	NTG	3-4 months	10	5	5	3.34356	0.166236
		6-7 months	8	5	3	6.39863	0.171227
		9-10 months	10	6	4	9.73151	0.676973
	mTau-/-	3-4 months	10	4	6	3.72164	0.335206
		6-7 months	8	4	4	6.36986	0.271535
		9-10 months	11	6	5	9.67173	0.518748
	A53T	3-4 months	10	6	4	3.57041	0.324798
		6-7 months	9	5	4	6.54612	0.32273
		9-10 months	7	5	2	9.24775	0.242868
	A53T/mTau-/-	3-4 months	9	4	5	3.66393	0.345249
		6-7 months	9	5	4	6.86758	0.616262
		9-10 months	7	5	2	9.63757	0.251407
Epileptiform events by vigilance state	A53T	3-4 months	10	6	4	3.57041	0.324798
		6-7 months	9	5	4	6.54612	0.32273
		9-10 months	6	4	2	9.23288	0.262534
	A53T/mTau-/-	3-4 months	6	3	3	3.68767	0.362191
		6-7 months	8	4	4	6.93699	0.620068
		9-10 months	4	2	2	9.57534	0.300572
Myoclonus prevalence	A53T	3-4 months	10	6	4	3.57041	0.324798
		6-7 months	10	6	4	6.50959	0.325463
		9-10 months	9	6	3	9.40274	0.373408
	A53T/mTau-/-	3-4 months	10	4	6	3.61644	0.358475
		6-7 months	10	6	4	6.79562	0.623994
		9-10 months	8	5	3	9.66164	0.242511
